# Supplementary material for: Randomized, Double-Blind, Placebo-Controlled Clinical Trial Assessing the Efficacy of Lacticaseibacillus rhamnosus CRL 1505 in Preventing Upper Respiratory Tract Infections in Healthy Adults
Source: Microorganisms. 2026 Jun 4;14(6):1270. doi: 10.3390/microorganisms14061270 (PMC13303622; doi:10.3390/microorganisms14061270)
Supplement: Supplementary file 1 [file microorganisms-14-01270-s001.zip]

Archive with 1 entries (1 files):
- microorganisms-4336491-supplementary.pdf
